# Supplementary material for: Perianal lidocaine application during unsedated colonoscopy: A double-blind randomized controlled trial
Source: PLoS One. 2026 Apr 30;21(4):e0348062. doi: 10.1371/journal.pone.0348062 (PMC13132189; doi:10.1371/journal.pone.0348062)
Supplement: S1 File — (XLSX) [file pone.0348062.s001.xlsx]

## Sheet: 修改全部_1
team	sex	age	BMI	cause	history	kind	time	polyp	pain1.1	pain1.2	pain2.1	pain2.2	score	complication	operator	Adenoma
Saline group	female	27	24.9245	hematochezia	No	No	10.09	Yes	7	6	6	5	8	No	senior endoscopist	No
Saline group	female	38	28.2851	health examination	Yes	hysteromyoma	10.81	No	3	4	8	6	6	No	senior endoscopist	No
Saline group	female	28	17.9819	bowel dysfunction	No	No	8.06	No	3	5	7	6	9	No	senior endoscopist	No
Saline group	female	27	19.64	Abdominal pain	No	No	14.76	No	6	5	9	6	8	No	senior endoscopist	No
Saline group	female	31	27.2655	Abdominal pain	Yes	cesarean	8.59	No	6	6	4	4	8	No	senior endoscopist	No
Saline group	female	26	24.3597	hematochezia	No	No	9.22	No	6	6	5	4	7	No	senior endoscopist	No
Saline group	female	30	21.1037	Abdominal pain	Yes	cesarean	5.25	No	7	8	8	6	5	No	senior endoscopist	No
Saline group	female	31	24.8919	bowel dysfunction	Yes	cesarean	6.05	No	4	5	6	5	7	No	senior endoscopist	No
Saline group	male	40	26.78	health examination	Yes	cholecystectomy	6.88	Yes	4	3	8	5	7	No	senior endoscopist	Yes
Saline group	male	35	21.3543	hematochezia	No	No	10.54	Yes	6	6	8	5	6	No	senior endoscopist	Yes
Saline group	male	23	18.3047	Abdominal pain	No	No	5.65	Yes	5	6	5	4	7	No	senior endoscopist	No
Saline group	male	26	24.4418	hematochezia	No	No	13.62	Yes	4	5	5	4	4	No	senior endoscopist	No
Saline group	male	28	28.8992	bowel dysfunction	No	No	9.19	No	4	5	4	4	8	No	senior endoscopist	No
Saline group	male	24	21.1916	hematochezia	No	No	7.75	No	7	6	7	6	6	No	senior endoscopist	No
Saline group	male	39	22.2916	bowel dysfunction	Yes	appendicectomy	4	No	3	5	5	4	6	No	senior endoscopist	No
Saline group	male	37	23.1673	bowel dysfunction	No	No	7.07	No	6	6	5	5	7	No	senior endoscopist	No
Saline group	male	39	19.6748	health examination	Yes	appendicectomy	14.74	No	5	5	5	3	7	No	senior endoscopist	No
Saline group	male	39	21.7329	health examination	No	No	12.29	No	6	6	6	4	6	No	senior endoscopist	No
Saline group	male	31	29.8467	hematochezia	No	No	7.68	No	4	5	8	6	6	No	senior endoscopist	No
Saline group	male	33	22.6097	hematochezia	No	No	10.57	No	5	6	6	5	9	No	senior endoscopist	No
Saline group	male	25	23.4755	bowel dysfunction	No	No	11.51	No	2	4	4	3	6	No	senior endoscopist	No
Saline group	male	24	31.1527	Abdominal pain	No	No	6.69	No	4	4	8	5	7	No	senior endoscopist	No
Saline group	male	35	25.8421	bowel dysfunction	No	No	5.06	No	5	3	5	4	5	No	senior endoscopist	No
Saline group	male	22	25.8449	hematochezia	No	No	9.38	No	5	4	5	3	6	No	senior endoscopist	No
Saline group	male	29	29.0407	bowel dysfunction	No	No	7.8	Yes	6	5	5	4	8	No	senior endoscopist	Yes
Saline group	male	29	27.2917	bowel dysfunction	No	No	8.32	No	5	6	5	5	6	No	senior endoscopist	No
Saline group	male	33	23.668	bowel dysfunction	No	No	12.39	No	3	4	3	1	6	No	senior endoscopist	No
Saline group	male	39	27.7196	bowel dysfunction	Yes	appendicectomy	9.65	No	4	5	6	4	6	No	senior endoscopist	No
Saline group	male	25	24.6414	bowel dysfunction	No	No	5.79	No	4	5	6	5	8	No	senior endoscopist	No
Saline group	male	24	25.2801	hematochezia	No	No	4.49	No	4	4	5	2	7	No	senior endoscopist	No
Lidocaine group	female	36	25.15	bowel dysfunction	Yes	cesarean	7.44	Yes	2	3	4	3	5	No	senior endoscopist	No
Lidocaine group	female	21	19.21	Abdominal pain	No	No	6.49	Yes	3	3	6	3	7	No	senior endoscopist	Yes
Lidocaine group	female	35	21.84	bowel dysfunction	Yes	cesarean	7.2	Yes	3	2	6	4	6	No	senior endoscopist	Yes
Lidocaine group	female	22	21.05	hematochezia	No	No	4.58	No	1	2	7	5	9	No	senior endoscopist	No
Lidocaine group	female	33	22.54	Abdominal pain	Yes	appendicectomy	5	No	2	2	7	3	8	No	senior endoscopist	No
Lidocaine group	female	28	26.37	hematochezia	No	No	8.17	No	3	3	7	5	6	No	senior endoscopist	No
Lidocaine group	female	37	24.61	bowel dysfunction	Yes	hysteromyoma	6.26	No	2	3	4	2	8	No	senior endoscopist	No
Lidocaine group	female	28	24.11	Abdominal pain	No	No	6.04	No	2	2	5	3	5	No	senior endoscopist	No
Lidocaine group	male	26	24.28	hematochezia	No	No	4.66	Yes	0	1	4	1	6	No	senior endoscopist	No
Lidocaine group	male	29	30.01	hematochezia	No	No	8.54	Yes	1	2	6	2	6	No	senior endoscopist	No
Lidocaine group	male	36	18.82	bowel dysfunction	No	No	6.92	Yes	1	2	4	2	7	No	senior endoscopist	Yes
Lidocaine group	male	30	18.39	bowel dysfunction	No	No	7.09	Yes	2	2	4	1	6	No	senior endoscopist	No
Lidocaine group	male	36	23.54	Abdominal pain	Yes	appendicectomy	6.55	Yes	2	1	6	2	7	No	senior endoscopist	Yes
Lidocaine group	male	40	27.59	health examination	Yes	cholecystectomy	7.05	Yes	1	1	4	3	6	No	senior endoscopist	No
Lidocaine group	male	32	25.3	hematochezia	No	No	8.31	Yes	2	2	3	3	7	No	senior endoscopist	Yes
Lidocaine group	male	27	27.99	Abdominal pain	No	No	6.2	Yes	2	1	4	3	6	No	senior endoscopist	Yes
Lidocaine group	male	29	26.76	bowel dysfunction	No	No	6.4	Yes	1	2	4	2	6	No	senior endoscopist	Yes
Lidocaine group	male	33	21.44	bowel dysfunction	No	No	6.95	No	2	2	4	1	5	No	senior endoscopist	No
Lidocaine group	male	36	30.7	hematochezia	No	No	9.07	No	2	3	4	2	8	No	senior endoscopist	No
Lidocaine group	male	31	25.64	Abdominal pain	No	No	9.25	No	3	3	6	2	6	No	senior endoscopist	No
Lidocaine group	male	30	26.56	Abdominal pain	No	No	6.77	No	2	3	6	5	6	No	senior endoscopist	Yes
Lidocaine group	male	33	21.57	bowel dysfunction	Yes	cholecystectomy	6.18	No	2	2	3	1	5	No	senior endoscopist	No
Lidocaine group	male	32	23.48	hematochezia	No	No	5.61	No	1	2	4	3	8	No	senior endoscopist	No
Lidocaine group	male	24	28.78	bowel dysfunction	No	No	4.53	No	4	3	7	3	9	No	senior endoscopist	No
Lidocaine group	male	30	22.19	hematochezia	No	No	6.89	No	1	2	7	5	6	No	senior endoscopist	No
Lidocaine group	male	24	28.9	bowel dysfunction	No	No	5.86	No	2	3	8	4	6	No	senior endoscopist	No
Lidocaine group	male	38	18.33	bowel dysfunction	No	No	5.73	No	2	2	5	3	5	No	senior endoscopist	No
Lidocaine group	male	38	21.07	hematochezia	Yes	appendicectomy	6.35	No	2	3	5	2	7	No	senior endoscopist	No
Lidocaine group	male	40	24.49	health examination	Yes	appendicectomy	7.93	No	2	2	7	5	7	No	senior endoscopist	No
Lidocaine group	male	20	20.11	hematochezia	No	No	6.45	No	4	3	5	2	5	No	senior endoscopist	No
Saline group	male	24	21.07	hematochezia	No	No	10.23	No	9	6	5	5	5	No	junior endoscopist	No
Saline group	male	26	24.49	hematochezia	No	No	10.56	Yes	6	4	6	6	8	No	junior endoscopist	No
Saline group	male	26	20.11	bowel dysfunction	No	No	15.21	No	6	5	8	6	6	No	junior endoscopist	No
Saline group	female	33	26.56	bowel dysfunction	No	No	10.58	No	6	5	7	6	6	No	junior endoscopist	No
Saline group	male	32	21.57	Abdominal pain	No	No	11.01	No	7	6	9	4	5	No	junior endoscopist	No
Saline group	male	37	23.48	bowel dysfunction	Yes	appendicectomy	13.53	No	6	6	4	4	8	No	junior endoscopist	No
Saline group	female	30	28.78	hematochezia	Yes	appendicectomy	11.96	No	5	8	5	6	9	No	junior endoscopist	No
Saline group	male	30	22.19	Abdominal pain	No	No	14.34	Yes	6	5	8	5	6	No	junior endoscopist	Yes
Saline group	female	34	24.3597	hematochezia	No	No	12.36	No	5	6	6	5	6	No	junior endoscopist	No
Saline group	male	28	21.1037	bowel dysfunction	Yes	cholecystectomy	10.88	No	9	6	8	5	5	No	junior endoscopist	No
Saline group	female	24	24.8919	Abdominal pain	No	No	11.51	No	4	6	8	4	6	No	junior endoscopist	No
Saline group	male	36	26.78	bowel dysfunction	No	No	10.29	No	7	5	5	4	6	No	junior endoscopist	No
Saline group	female	26	21.3543	bowel dysfunction	Yes	cesarean	12.39	No	6	5	5	4	5	No	junior endoscopist	No
Saline group	male	31	23.1673	hematochezia	No	No	9.65	No	6	6	4	6	8	No	junior endoscopist	No
Saline group	male	32	23.67	Abdominal pain	Yes	appendicectomy	13.01	No	5	5	7	4	6	No	junior endoscopist	No
Saline group	male	36	23.12	Abdominal pain	Yes	appendicectomy	10.59	No	6	6	5	5	6	No	junior endoscopist	No
Saline group	male	31	29.8467	bowel dysfunction	Yes	cholecystectomy	8.23	No	9	6	5	3	5	No	junior endoscopist	No
Saline group	male	33	22.6097	hematochezia	No	No	10.25	No	8	6	5	4	8	No	junior endoscopist	No
Saline group	male	34	24.9245	health examination	No	No	8.88	No	5	5	6	6	9	No	junior endoscopist	No
Saline group	female	33	28.2851	hematochezia	No	No	9.74	No	4	6	8	5	6	No	junior endoscopist	No
Saline group	female	34	20.56	Abdominal pain	No	No	13.23	Yes	5	4	6	3	6	No	junior endoscopist	No
Saline group	female	35	19.64	hematochezia	No	No	9.95	No	5	4	4	5	5	No	junior endoscopist	No
Saline group	male	25	27.2655	bowel dysfunction	Yes	appendicectomy	8.69	No	6	5	8	4	7	No	junior endoscopist	No
Saline group	male	30	18.3047	hematochezia	No	No	8.01	No	5	4	5	3	7	No	junior endoscopist	No
Saline group	male	35	24.4418	bowel dysfunction	Yes	appendicectomy	15.58	No	5	5	5	4	5	No	junior endoscopist	No
Saline group	male	26	28.8992	hematochezia	No	No	10.32	No	6	6	5	5	8	No	junior endoscopist	No
Saline group	male	28	24.59	bowel dysfunction	No	No	7.97	No	8	4	5	4	6	No	junior endoscopist	No
Saline group	male	30	22.2916	bowel dysfunction	No	No	9.69	No	6	5	3	4	9	No	junior endoscopist	No
Saline group	female	31	25.62	hematochezia	Yes	appendicectomy	10.65	No	6	5	6	5	8	No	junior endoscopist	No
Saline group	female	32	23.85	Abdominal pain	No	No	14.89	No	7	4	6	2	6	No	junior endoscopist	No
Saline group	female	32	26.87	bowel dysfunction	No	No	8.56	No	8	7	5	7	7	No	junior endoscopist	No
Lidocaine group	male	30	23.39	bowel dysfunction	No	No	7.14	No	6	4	6	5	6	No	junior endoscopist	No
Lidocaine group	male	31	24.51	hematochezia	No	No	7.36	No	5	2	5	2	9	No	junior endoscopist	No
Lidocaine group	male	28	28.34	bowel dysfunction	No	No	8.45	No	2	6	8	1	8	No	junior endoscopist	No
Lidocaine group	female	27	26.57	hematochezia	No	No	8.89	No	1	2	7	3	8	No	junior endoscopist	No
Lidocaine group	female	30	30.04	hematochezia	Yes	cesarean	6.67	Yes	3	1	8	3	9	No	junior endoscopist	No
Lidocaine group	male	32	19.72	bowel dysfunction	No	No	8.48	No	3	3	8	4	8	No	junior endoscopist	No
Lidocaine group	male	36	26.22	Abdominal pain	No	No	7.2	No	3	1	10	6	9	No	junior endoscopist	No
Lidocaine group	male	30	31.56	hematochezia	No	No	8.86	Yes	1	1	6	3	9	No	junior endoscopist	No
Lidocaine group	male	29	29.41	bowel dysfunction	No	No	7.21	No	1	2	4	1	5	No	junior endoscopist	No
Lidocaine group	female	20	26.04	bowel dysfunction	No	No	6.06	Yes	1	1	6	3	6	No	junior endoscopist	No
Lidocaine group	male	34	23.56	Abdominal pain	Yes	appendicectomy	6.35	No	3	3	4	3	7	No	junior endoscopist	No
Lidocaine group	male	26	24.61	hematochezia	No	No	5.78	No	3	3	6	3	5	No	junior endoscopist	No
Lidocaine group	female	28	24.11	hematochezia	Yes	appendicectomy	5.98	Yes	3	2	6	4	8	No	junior endoscopist	Yes
Lidocaine group	male	30	24.28	bowel dysfunction	No	No	7.38	No	2	2	7	5	6	No	junior endoscopist	No
Lidocaine group	female	23	25.36	bowel dysfunction	Yes	cholecystectomy	6.12	No	3	2	7	3	9	No	junior endoscopist	No
Lidocaine group	female	34	25.15	Abdominal pain	No	No	7.92	Yes	2	1	7	5	8	No	junior endoscopist	No
Lidocaine group	female	30	19.21	health examination	Yes	cesarean	8.09	Yes	2	3	6	2	8	No	junior endoscopist	Yes
Lidocaine group	male	25	21.84	hematochezia	No	No	7.55	No	3	2	5	3	7	No	junior endoscopist	No
Lidocaine group	male	33	21.05	health examination	No	No	5.23	Yes	1	1	4	1	5	No	junior endoscopist	No
Lidocaine group	male	26	22.54	hematochezia	No	No	6.01	No	1	2	6	2	7	No	junior endoscopist	No
Lidocaine group	male	32	24.69	hematochezia	No	No	9.88	Yes	2	2	4	2	7	No	junior endoscopist	Yes
Lidocaine group	male	34	22.59	health examination	No	No	7.89	No	2	2	4	1	6	No	junior endoscopist	No
Lidocaine group	male	23	21.44	bowel dysfunction	Yes	appendicectomy	6.86	Yes	3	1	6	2	7	No	junior endoscopist	No
Lidocaine group	female	35	25.12	Abdominal pain	Yes	hysteromyoma	6.73	No	2	1	4	3	4	No	junior endoscopist	No
Lidocaine group	male	37	25.64	Abdominal pain	No	No	7.35	No	2	0	3	3	8	No	junior endoscopist	No
Lidocaine group	female	28	18.82	hematochezia	No	No	6.38	Yes	1	1	4	3	6	No	junior endoscopist	No
Lidocaine group	female	21	18.39	Abdominal pain	No	No	7.2	Yes	2	2	6	2	6	No	junior endoscopist	Yes
Lidocaine group	male	31	23.54	bowel dysfunction	No	No	7.4	Yes	2	2	4	1	7	No	junior endoscopist	No
Lidocaine group	male	32	25.13	bowel dysfunction	No	No	7.95	No	3	3	7	2	7	No	junior endoscopist	No
Lidocaine group	male	31	25.3	bowel dysfunction	No	No	6.86	No	2	3	6	2	6	No	junior endoscopist	No
Lidocaine group	male	29	24.23	health examination	Yes	cholecystectomy	6.61	Yes	1	2	3	1	9	No	junior endoscopist	No
